# Supplementary material for: Clinical and Inflammatory Outcomes of Rotational Atherectomy in Calcified Coronary Lesions: A Systematic Review and Meta-Analysis
Source: J Clin Med. 2025 Jul 31;14(15):5389. doi: 10.3390/jcm14155389 (PMC12347861; doi:10.3390/jcm14155389)
Supplement: Supplementary file 1 [file jcm-14-05389-s001.zip]

Archive with 3 entries (3 files):
- jcm-3688480_PRISMA Checklist-Supplementary Materials (Table S2).pdf
- jcm-3688480_Supplementary Materials (Table S1).pdf
- jcm-3688480_Supplementary Materials (Table S3).pdf
